# Supplementary material for: A multi-laboratory study of diverse RSV neutralization assays indicates feasibility for harmonization with an international standard
Source: Vaccine. 2017 May 25;35(23):3082–8. doi: 10.1016/j.vaccine.2017.04.053 (PMC5439532; doi:10.1016/j.vaccine.2017.04.053)
Supplement: Supplementary Table 1 — Assay format details for the RSV neutralization assays assessed in this study. [file mmc1.xlsx]

## Sheet: Sheet1
Assay No.	1	2	3	4	5	6	7	8	9	10	11	12
Plate format	24-well	96-well	96-well	24-well	96-well	96-well	96-well	96-well	96-well	96- and 384- well	96-well	96-well
Assay duration	6 days	6 days	3 days	5 days	7-10 days	5 days	4 days	2 days	2 days	2 days	2 days	3 days
Assay preparation and reagents
Cell line	HEp-2	Vero	HEp-2	HEp-2	HEp-2	Vero	HEp-2	Vero	A549	Hep-2	Vero	HEp-2
Target cell confluency at time sample/virus added	80-90%	0.8	0.95	90-95%	1	0.8	0.8	>90%	0.8	1	95-100%	1
Culture medium	OptiMEM + 2% FBS	DMEM + 5% FBS	DMEM + 10% FBS	EMEM + 10% FBS	MEM + 10% FBS	DMEM + 10%FBS	DMEM + 5% FBS	EMEM + 10% FBS	F12K + 10% FBS	MEM + 10% FBS	MEM (no FBS)	DMEM + 10% FBS
Complement used/% and type	Yes/10% guinea pig	No	No	No	No	No	No	No	Yes/5% guinea pig	No	No	No
RSV strain used	A2	A Long	A Long	A2	A Tracy (GA1)	A2	A2	A2	A2 modified + Renilla luciferase	A2 modified + mKate2	A2 modified + EGFP	A2
Cell line used for virus propagation	HEp-2	Vero	HEp-2	HEp-2	HEp-2	Vero	HEp-2	HEp-2	A549	HEp-2	Vero	HEp-2
Virus added per well	20-60 pfu	100 pfu	80-120 pfu	25-50 pfu	300-500 TCID50	100 pfu	50 pfu	50-5,000 TCID50	250 pfu	10,000 pfu	250-1,200 ffu	500 ffu
Sample preparation
Sample volume required for dilution prep	50 µL	20 µL or 40 µL	5 µL	20 µL	12.5 µL	100 µL	25 µL	12 µL	25 µL	6 µL	20 µL	6 µL
Starting sample dilution	01:10:00	1:10 or 1:5	01:20:00	01:10:00	1:8	01:25:00	1:12.5 to 1:50	01:20:00	1:5	01:10:00	01:10:00	01:10:00
Dilution series plated	6 x 4- fold	7 x 2- fold	8 x 2- fold	6x4- fold	12 x 2- fold	8x2- fold	9 x 2- fold	8x2- fold	12 x 2- fold	8 x4- fold	8 x 3- fold	8x3- fold
Number of replicates plated	2	2	1	2	2	2	2	2	2	1	2	2
Replicate source	Single	Single	NA	Single	Inde-pendent	Single	Single	Inde-pendent	Inde-pendent	NA	Single	Single
Sample / virus mix
Time / temp.	60 min at 37°C	60 min at 33°C	120 min at 37°C	60 min at RT	90 min at RT	60 min at 37°C	30 min at 22°C	60 min at 37°C	60 min at 37°C	60 min at 37°C	60 to 80 min at RT	60 min at 37°C
Volume of sample diln. + virus plated per well	120 µL + 120 µL	30 µL + 30 µL	25 µL + 25 µL	25 µL + 25 µL	50 µL + 50 µL	150 µL + 150 µL	50 µL + 50 µL	60 µL + 60 µL	50 µL + 50 µL	45 µL + 45 µL	50 µL + 50 µL	40 µL + 40 µL
Assay Readout
Titer determination	60% reduction compared to virus-only control	60% reduction compared to virus-only control	60% reduction compared to virus-only control	60% reduction compared to virus-only control	Reciprocal of last dilution having <50% virus-induced CPE.	50% endpoint	50% reduction compared to virus-only control	90% reduction compared to virus-only control	50% reduction compared to virus-only control	EC50	50% reduction (data first normalized to virus-only control)	50% reduction compared to virus-only control
Feature measured	Individual plaques	Individual plaques	Individual plaques	Individual plaques	CPE	Viral protein	Viral protein	Viral mRNA for N gene	Viral reporter protein	Viral reporter protein	Foci	Foci
Readout method	Manual count	Automated fluores-cence micro-scope reader	ELISpot plate reader	Manual count	Assessed visually by qualified operator	ELISA plate reader	ELISA plate reader	qRT-PCR	Lumines-cence plate reader	Fluores-cence plate reader	Automated wide- field fluores- cence micro- scope	ELISpot plate reader
CPE - cytopathic effect. DMEM - Dulbecco's modified Eagle's medium. EC50 - half-maximal effective concentration. EGFP - enhanced green fluorescent protein. EMEM - Eagle's minimal essential medium. F12K - Kaighn's modification of Ham's F12 medium. FBS - fetal bovine serum. ffu - fluorescent foci units. MEM - minimal essential medium. NA - Not applicable. pfu - plaque forming units. OptiMEM - Opti-…
