# Supplementary material for: A multi-laboratory study of diverse RSV neutralization assays indicates feasibility for harmonization with an international standard
Source: Vaccine. 2017 May 25;35(23):3082–8. doi: 10.1016/j.vaccine.2017.04.053 (PMC5439532; doi:10.1016/j.vaccine.2017.04.053)
Supplement: Supplementary Table 2 — Table of statistical coefficient values prior to normalization. [file mmc2.xlsx]

## Sheet: Sheet2
LAB 1	LAB 2	N	rc (95% CI)	r (95% CI)	Ca (95% CI)
A	B	56	0.914 (0.858 - 0.948)	0.916 (0.860 - 0.950)	0.998 (0.947 - 1.000)
A	C	57	0.584 (0.477 - 0.674)	0.955 (0.924 - 0.973)	0.612 (0.516 - 0.700)
A	D	57	0.835 (0.743 - 0.896)	0.870 (0.788 - 0.922)	0.960 (0.899 - 0.985)
A	E	57	0.769 (0.663 - 0.844)	0.893 (0.824 - 0.936)	0.861 (0.780 - 0.916)
A	F	57	0.738 (0.631 - 0.817)	0.909 (0.850 - 0.946)	0.811 (0.725 - 0.875)
A	G	57	0.946 (0.912 - 0.968)	0.957 (0.928 - 0.975)	0.989 (0.968 - 0.996)
A	H	57	0.804 (0.717 - 0.866)	0.931 (0.885 - 0.959)	0.864 (0.793 - 0.913)
A	I	57	0.631 (0.518 - 0.722)	0.922 (0.870 - 0.953)	0.684 (0.587 - 0.767)
A	J	57	0.939 (0.898 - 0.963)	0.941 (0.902 - 0.965)	0.997 (0.968 - 1.000)
A	K	57	0.878 (0.804 - 0.926)	0.893 (0.824 - 0.936)	0.984 (0.938 - 0.996)
A	L	57	0.411 (0.307 - 0.505)	0.921 (0.869 - 0.953)	0.446 (0.354 - 0.542)
B	C	56	0.574 (0.459 - 0.670)	0.923 (0.871 - 0.954)	0.622 (0.522 - 0.713)
B	D	56	0.818 (0.722 - 0.883)	0.860 (0.772 - 0.916)	0.951 (0.886 - 0.980)
B	E	56	0.742 (0.622 - 0.828)	0.854 (0.763 - 0.912)	0.868 (0.779 - 0.925)
B	F	56	0.742 (0.636 - 0.821)	0.911 (0.852 - 0.947)	0.815 (0.730 - 0.878)
B	G	56	0.910 (0.852 - 0.946)	0.917 (0.862 - 0.951)	0.992 (0.956 - 0.999)
B	H	56	0.793 (0.702 - 0.859)	0.920 (0.866 - 0.952)	0.862 (0.788 - 0.914)
B	I	56	0.625 (0.505 - 0.721)	0.898 (0.831 - 0.939)	0.696 (0.596 - 0.781)
B	J	56	0.923 (0.873 - 0.954)	0.926 (0.877 - 0.956)	0.997 (0.960 - 1.000)
B	K	56	0.888 (0.818 - 0.932)	0.903 (0.840 - 0.942)	0.983 (0.939 - 0.995)
B	L	56	0.419 (0.311 - 0.516)	0.909 (0.849 - 0.946)	0.460 (0.366 - 0.558)
C	D	57	0.414 (0.301 - 0.516)	0.860 (0.772 - 0.915)	0.482 (0.384 - 0.581)
C	E	57	0.344 (0.239 - 0.440)	0.836 (0.735 - 0.900)	0.411 (0.321 - 0.507)
C	F	57	0.841 (0.761 - 0.896)	0.927 (0.879 - 0.957)	0.907 (0.846 - 0.945)
C	G	57	0.534 (0.423 - 0.629)	0.936 (0.894 - 0.962)	0.570 (0.472 - 0.663)
C	H	57	0.365 (0.268 - 0.455)	0.929 (0.881 - 0.957)	0.393 (0.307 - 0.486)
C	I	57	0.886 (0.815 - 0.931)	0.898 (0.832 - 0.939)	0.987 (0.943 - 0.997)
C	J	57	0.540 (0.427 - 0.636)	0.923 (0.872 - 0.954)	0.585 (0.486 - 0.678)
C	K	57	0.494 (0.382 - 0.592)	0.916 (0.862 - 0.950)	0.539 (0.441 - 0.635)
C	L	57	0.852 (0.782 - 0.901)	0.954 (0.923 - 0.973)	0.893 (0.836 - 0.932)
D	E	57	0.842 (0.757 - 0.899)	0.904 (0.842 - 0.943)	0.931 (0.870 - 0.965)
D	F	57	0.595 (0.475 - 0.694)	0.889 (0.817 - 0.933)	0.670 (0.567 - 0.758)
D	G	57	0.892 (0.833 - 0.931)	0.915 (0.859 - 0.949)	0.975 (0.937 - 0.990)
D	H	57	0.888 (0.823 - 0.930)	0.932 (0.886 - 0.959)	0.953 (0.908 - 0.977)
D	I	57	0.474 (0.356 - 0.578)	0.869 (0.787 - 0.921)	0.546 (0.444 - 0.644)
D	J	57	0.881 (0.812 - 0.925)	0.904 (0.842 - 0.943)	0.974 (0.930 - 0.991)
D	K	57	0.851 (0.763 - 0.907)	0.860 (0.773 - 0.916)	0.989 (0.935 - 0.998)
D	L	57	0.311 (0.220 - 0.396)	0.898 (0.832 - 0.939)	0.346 (0.266 - 0.435)
E	F	57	0.493 (0.374 - 0.596)	0.880 (0.804 - 0.928)	0.560 (0.458 - 0.657)
E	G	57	0.852 (0.775 - 0.904)	0.927 (0.879 - 0.957)	0.919 (0.862 - 0.954)
E	H	57	0.894 (0.831 - 0.935)	0.905 (0.843 - 0.943)	0.988 (0.950 - 0.997)
E	I	57	0.427 (0.322 - 0.522)	0.926 (0.877 - 0.956)	0.462 (0.369 - 0.557)
E	J	57	0.815 (0.724 - 0.878)	0.913 (0.857 - 0.948)	0.892 (0.823 - 0.936)
E	K	57	0.753 (0.625 - 0.841)	0.810 (0.696 - 0.884)	0.930 (0.843 - 0.970)
E	L	57	0.269 (0.184 - 0.349)	0.875 (0.795 - 0.924)	0.307 (0.234 - 0.392)
F	G	57	0.701 (0.595 - 0.784)	0.926 (0.878 - 0.956)	0.757 (0.667 - 0.829)
F	H	57	0.510 (0.400 - 0.606)	0.932 (0.887 - 0.960)	0.547 (0.450 - 0.642)
F	I	57	0.857 (0.774 - 0.911)	0.893 (0.823 - 0.936)	0.960 (0.906 - 0.984)
F	J	57	0.724 (0.621 - 0.803)	0.929 (0.881 - 0.957)	0.780 (0.694 - 0.847)
F	K	57	0.656 (0.540 - 0.748)	0.901 (0.837 - 0.941)	0.728 (0.631 - 0.807)
F	L	57	0.640 (0.527 - 0.731)	0.917 (0.862 - 0.950)	0.698 (0.601 - 0.780)
G	H	57	0.876 (0.817 - 0.916)	0.958 (0.929 - 0.975)	0.914 (0.866 - 0.946)
G	I	57	0.595 (0.483 - 0.687)	0.934 (0.889 - 0.961)	0.637 (0.539 - 0.724)
G	J	57	0.953 (0.922 - 0.972)	0.956 (0.926 - 0.974)	0.997 (0.977 - 1.000)
G	K	57	0.915 (0.862 - 0.949)	0.918 (0.864 - 0.951)	0.997 (0.956 - 1.000)
G	L	57	0.399 (0.300 - 0.490)	0.948 (0.913 - 0.969)	0.421 (0.333 - 0.515)
H	I	57	0.401 (0.295 - 0.496)	0.901 (0.837 - 0.941)	0.445 (0.352 - 0.541)
H	J	57	0.853 (0.785 - 0.900)	0.954 (0.923 - 0.973)	0.894 (0.838 - 0.932)
H	K	57	0.845 (0.764 - 0.901)	0.906 (0.844 - 0.944)	0.933 (0.874 - 0.966)
H	L	57	0.270 (0.190 - 0.346)	0.938 (0.896 - 0.963)	0.288 (0.218 - 0.370)
I	J	57	0.623 (0.516 - 0.710)	0.951 (0.919 - 0.971)	0.655 (0.560 - 0.738)
I	K	57	0.523 (0.399 - 0.628)	0.864 (0.779 - 0.918)	0.605 (0.501 - 0.701)
I	L	57	0.752 (0.649 - 0.829)	0.910 (0.851 - 0.946)	0.827 (0.744 - 0.887)
J	K	57	0.900 (0.836 - 0.940)	0.905 (0.843 - 0.943)	0.994 (0.952 - 0.999)
J	L	57	0.400 (0.299 - 0.492)	0.936 (0.894 - 0.962)	0.428 (0.338 - 0.522)
K	L	57	0.367 (0.270 - 0.457)	0.931 (0.885 - 0.959)	0.394 (0.308 - 0.487)
Ca - Accuracy coefficient according to Lawrence Lin. r - Pearson's correlation coefficient. rc - Concordance correlation coefficient due to Lawrence Lin. 95% CI - 95% confidence interval.
